# Supplementary material for: Dietary Diversity and its Association with Nutritional Status, Cardiometabolic Risk Factors and Food Choices of Adults at Risk for Type 2 Diabetes Mellitus in Cape Town, South Africa
Source: Nutrients. 2022 Aug 4;14(15):3191. doi: 10.3390/nu14153191 (PMC9370540; doi:10.3390/nu14153191)
Supplement: Supplementary file 1 [file nutrients-14-03191-s001.zip]

Archive with 1 entries (1 files):
- nutrients-1809783-supplementary.pdf
